# Supplementary material for: SEL1L–HRD1 endoplasmic reticulum-associated degradation controls STING-mediated innate immunity by limiting the size of the activable STING pool
Source: Nat Cell Biol. 2023 May 4;25(5):726–39. doi: 10.1038/s41556-023-01138-4 (PMC10185471; doi:10.1038/s41556-023-01138-4)
Supplement: Source Data Fig. 1 — Statistical source data. [file 41556_2023_1138_MOESM4_ESM.xlsx]

## Sheet: Fig.1
	Fig.1b																						Fig.1d
	Body weights (g)																						ER Area (μm2)
	Weeks	Sel1Lf/f							Sel1LLyz2														Sel1Lf/f	Sel1LLyz2
	3	8.41	8.89	8.53	10	11.3	8.9	8.6	9.32	8.16	8.2	7.04	9	8.9	8.1								0.0333176	0.067451
	4	12.11	13.28	12.09	12.7	14.5	11.1	11.2	13.3	10.88	11.41	10.2	14.6	12.7	12.3								0.0047388	0.043942
	5	14.22	16.08	13.79	14.8	15.2	18.1	18.1	15.93	12.12	13.56	13.71	17.4	19.5	18.1								0.0080359	0.037669
	6	15.8	18.36	16.46	17.9	18.7	16.82	17.01	17.06	12.89	15.53	15.91	17.7	21.1	19.03								0.0120418	0.109573
	8	18.9	20.91	19.19	20.4	19.9	20.2	19.8	19.49	15.12	20.02	18.7	20.4	20.6	20.9								0.0074987	0.188615
	10	20.2	24.3	20.5	24.6	23.64	22.2	23.8	22	16.1	22.1	23.6	24.5	21.6	23.5								0.0149992	0.027237
	12	22	21.6	22.8	26.5	26.8	21.9	24.8	21	23.7	25.2	24	23	24.5	25.9								0.0395536	0.073822
																							0.0041425	0.061361
	Fig.1c																						0.0071313	0.092035
	% of CD45+ hematopoietic cells																						0.0124572	0.086464
	Macrophage		Neutrophil																				0.0165997	0.04838
	Sel1Lf/f	Sel1LLyz2	Sel1Lf/f	Sel1LLyz2																			0.0047444	0.040696
	1.94	1.51	4.42	4.38																			0.0092044	0.113409
	0.94	1.09	3.35	4.91																			0.0169505	0.153618
	1.13	0.79	7.79	4.64																			0.0018664	0.041483
	1.35	1.05	2.67	7.9																			0.0030811	0.093837
	1.83	1.49	3.98	4.28																			0.0145912	0.219234
	2.43	1.16	3.49	4.2																			0.0078162	0.129023
	1.38	0.9	5.37	3.32																			0.0175763	0.09392
																							0.038169	0.059906
	Fig.1g										Fig.1h												0.0019199	0.027814
	TNFα (pg/ml)										TNFα (pg/ml)												0.0189424	0.066715
		Sel1Lf/f				Sel1LLyz2						Sel1Lf/f					Sel1LLyz2						0.0259703	0.02461
	0h	0.476095	1.73412			1.45456	1.59434				0h	0.163264	0.221309	0.334125			0.288905	0.285946	0.152783				0.0096198	0.062288
	6h	2337.51	2305.13	2221.74	2237.59	2401.15	2384.7	2114.26	2176.32		3h	544.871	810.14	545.698	814.237	959.016	1176.94	1047.3	807.075	974.759	1132.42		0.0224166	0.034844
	12h	2493.65	2534.95	2832.25	2908.83	2497.39	2569.01	2612.89	2657.16		6h	128.062	211.9	173.145	160.439	210.905	409.708	191.054	191.526	267.7	206.457		0.0105151	0.026183
																							0.0331182	0.025005
	IL-6 (pg/ml)										IL-6 (pg/ml)												0.0090051	0.062029
		Sel1Lf/f				Sel1LLyz2						Sel1Lf/f					Sel1LLyz2						0.0313921	0.033142
	0h	25.258	29.834			38.4102	39.5634				0h	21.1867	23.2009	30.1749			31.9643	26.3021	22.1883				0.0020602	0.031333
	6h	2683.48	2642.11	2556.69	2626.24	3016.57	2918.59	3224.81	3002.13		3h	10639	10572.5	10391.2	10506.1	10448.6	10656.8	10825.9	10759.1	10745.7	10285.4		0.0166311	0.040523
	12h	8599.56	8234.54	9375.25	9057.92	8389.32	8481.67	9439.89	9160.55		6h	10710.1	10545.9	10647.9	10114	10457.4	10355.9	10316.2	10497.2	10719	10210.6		0.003753	0.041121
																							0.0182279	0.025821
	Fig.1i																						0.0085749	0.025608
	The batch of experiment used to plot curve in Fig.1i				The 2nd batch of survival experiment																		0.0199946	0.034213
	hours	Sel1Lf/f	Sel1LLyz2		hours	Sel1Lf/f	Sel1LLyz2																0.0023205	0.044272
	14	1			12	1																	0.0186304	0.052725
	14	1			16	1																	0.0033358	0.043615
	16	1			16	1																	0.0108511	0.035468
	18	1			16	1																	0.0302919	0.029448
	20	1			16	1																	0.0046539	0.043294
	22	1			16	1																	0.0039986	0.081692
	24	1			16	1																	0.0177997	0.02043
	16		1		16	1																	0.0033746	0.027397
	16		1		16	1																	2.399e-05	0.087747
	16		1		16	1																	0.0078863	0.023624
	16		1		16	1																	0.0445453	0.024351
	20		1		24	1																	0.003046	0.011327
	20		1		30	1																	0.0243513	0.061202
	22		1		48	1																	0.01487	0.039413
	22		1		48	1																	0.027041	0.062266
	36		1		48	1																	0.0106277	0.027746
					72	0																	0.0177498	0.03703
					72	0																	0.0084512	0.032203
					72	0																	0.0145561	0.031555
					72	0																	0.0314641	0.036927
					12		1																0.0101662	0.048378
					12		1																0.0047425	0.013179
					12		1																0.0062729	0.031987
					12		1																0.0029223	0.058688
					12		1																0.0224739	0.042828
					12		1																0.0068378	0.023988
					24		1																0.0082316	0.042939
					24		1																0.0026934	0.068934
					48		1																0.0313035	0.042044
					48		1																0.0125753	0.040405
					72		0																0.0106813	0.042193
					72		0																0.0112739	0.056489
																							0.0099004	0.052193
																							0.0090143	0.104861
																							0.003622	0.046853
																							0.0104302	0.043761
																							0.0028854	0.042094
																							0.0195756	0.034071
																							0.0058594
																							0.0242276
																							0.004137
																							0.0062157
																							0.0123279
																							0.0057449
																							0.0259444
																							0.0071701
																							0.003993
																							0.0039081
																							0.0134264
																							0.0144011
																							0.0091693
																							0.006487
																							0.0081356
																							0.016489
																							0.0081356
																							0.0073787
																							0.0022411
