# Supplementary material for: SEL1L–HRD1 endoplasmic reticulum-associated degradation controls STING-mediated innate immunity by limiting the size of the activable STING pool
Source: Nat Cell Biol. 2023 May 4;25(5):726–39. doi: 10.1038/s41556-023-01138-4 (PMC10185471; doi:10.1038/s41556-023-01138-4)
Supplement: Source Data Fig. 2 — Statistical source data. [file 41556_2023_1138_MOESM6_ESM.xlsx]

## Sheet: Fig.2
	Fig.2a
	Tnfα (Relative mRNA level, a.u.)
		Sel1Lf/f				Sel1LLyz2
	-	1.10351	0.96169	1.05262	0.882179	2.00254	1.35678	1.41555	0.750291
	Pam3-TLR2	66.507	126.564	173.029	143.825	252.546	250.531	439.052	227.456
	LPS-TLR4	82.8096	143.878	184.021	104.14	258.603	122.951	163.796	177.475
	Poly I:C-RIG-I	87.6042	71.5225	91.4384	94.1399	141.642	112.44	111.292	76.4142
	cGAMP-STING	67.4643	86.6277	106.415	118.979	212.074	222.576	146.644	134.061
	Il6 (Relative mRNA level, a.u.)
		Sel1Lf/f				Sel1LLyz2
	-	1.18981	0.937392	0.768228	1.10457	2.31831	1.15586	1.20288	0.644168
	Pam3-TLR2	55.373	25.6262	62.6034	78.4703	165.499	68.5794	114.426	80.1101
	LPS-TLR4	115.808	60.56	157.999	169.662	375.751	150.123	247.405	120.776
	Poly I:C-RIG-I	39.3781	28.8636	48.3001	43.8793	94.0295	60.8121	45.4336	43.4205
	cGAMP-STING	61.4979	81.5791	90.1649	62.1129	156.186	94.6514	163.986	130.294
	Ifnb (Relative mRNA level, a.u.)
		Sel1Lf/f				Sel1LLyz2
	-	3.16131	0.158266	0.289071	0.391356	0.715951	0.223956	0.735326	0.287116
	Pam3-TLR2	0.660388	0.387861	0.49667	0.781345	1.1924	0.802219	4.45941	0.942203
	LPS-TLR4	16.8504	8.6393	24.3427	15.4883	8.52153	39.7142	38.2373	25.3573
	Poly I:C-RIG-I	769.534	759.268	910.227	891.941	1186.22	985.302	929.182	591.591
	cGAMP-STING	1077.92	1627.76	1517.32	1923.15	3821.24	3827.95	2304.47	5008.78
	Cxcl10 (Relative mRNA level, a.u.)
		Sel1Lf/f				Sel1LLyz2
	-	0.795311	1.1668	1.06552	0.972362	0.457131	1.87127	0.901098	0.449851
	Pam3-TLR2	0.952109	2.40907	2.31016	1.55354	1.22015	2.79344	1.23703	1.8002
	LPS-TLR4	164.208	146.881	236.51	199.346	206.391	261.309	187.018	202.641
	Poly I:C-RIG-I	131.949	154.143	218.804	165.878	142.8	197.554	176.609	130.494
	cGAMP-STING	282.794	352.394	566.679	610.668	795.112	1033.54	886.933	538.949
	Fig.2b
	IFNβ (pg/ml)
		Sel1Lf/f							Sel1LLyz2
	-	0.81183	0.21517	0.15137					0.30156	1.8091	1.11741
	cGAMP	82.2845	96.513	149.783	104.985	169.577	162.433	272.731	448.669	462.898	617.552	401.899	349.809	496.776	416.12	196.212
	TNFα (pg/ml)
		Sel1Lf/f						Sel1LLyz2
	-	0.35878	2.04055	0.28032				0.23525	0.19387	0.24002
	cGAMP	47.485	73.275	36.8285	57.6548	32.8526	43.4551	119.697	100.355	226.348	122.027	109.91	76.7772
	Fig.2e
	IFNβ (pg/ml)
		Sel1Lf/f				Sel1LLyz2
	-	0.05708	0.4982	0.33112		0.60987	0.77584	0.30156
	Poly I:C (RIG-I)	272.847	199.92	267.016	271.088	226.573	228.609	249.247	235.828
	TNFα (pg/ml)
		Sel1Lf/f				Sel1LLyz2
	-	0.48327	1.35321	1.32027		0.86495	0.75248	1.28776
	Poly I:C (RIG-I)	193.023	156.293	188.038	198.388	169.041	196.116	188.164	200.218
