# Supplementary material for: SEL1L–HRD1 endoplasmic reticulum-associated degradation controls STING-mediated innate immunity by limiting the size of the activable STING pool
Source: Nat Cell Biol. 2023 May 4;25(5):726–39. doi: 10.1038/s41556-023-01138-4 (PMC10185471; doi:10.1038/s41556-023-01138-4)
Supplement: Source Data Fig. 3 — Statistical source data. [file 41556_2023_1138_MOESM8_ESM.xlsx]

## Sheet: Fig.3
	Fig.3a			Fig.3b
	STING (Relative protein level, a.u.)			Sting (Relative mRNA level, a.u.)
	Sel1Lf/f	Sel1LLyz2		Sel1Lf/f	Sel1LLyz2
	1	1.67079		0.916858	1.19483
	0.758292	2.57497		1.08314	1.15011
	1	1.68573		1.2122	1.64089
	1	1.94457		1.06847	0.880789
	1	3.56818		0.719333	1.19028
	1	6.75742
	1	2.10835
	1	1.87913
	1	1.9756
	1	1.79346
	Fig.3f
	STING (% of 0h)
		Hrd1+/+				Hrd1-/-
	0	100	100	100	100	87.9885	103.986	96.0396	111.985
	3	86.1536	71.6877	65.2948	119.879	111.543	131.978	98.2346	95.9875
	6	78.2666	59.5108	39.8076	99.8991	106.926	141.792	94.2236	103.986
	9	71.8889	56.7157	46.6885	79.9193	109.419	103.374	97.1338	104.986
	Fig.3h
	Ifnb (Relative mRNA level, a.u.)
		Atg7f/f					Atg7Lyz2
	-	1.5292	0.470803	0.843652	0.921202	1.23515	2.89659	1.54787	4.13182	0.971036	0.47227
	cGAMP	1516.03	1264.44	1574.43	853.465	1742.82	2364.31	872.681	1957.78	997.785	478.498
	Fig.3i
	IFNβ (pg/ml)
		Atg7f/f				Atg7Lyz2
	-	0.8575	1.0573	0.2846		0.6675	1.3247	0.7153
	cGAMP	193.454	321.676	556.751	207.242	176.909	114.867	468.512	147.267	303.064
