# Supplementary material for: SEL1L–HRD1 endoplasmic reticulum-associated degradation controls STING-mediated innate immunity by limiting the size of the activable STING pool
Source: Nat Cell Biol. 2023 May 4;25(5):726–39. doi: 10.1038/s41556-023-01138-4 (PMC10185471; doi:10.1038/s41556-023-01138-4)
Supplement: Source Data Fig. 4 — Statistical source data. [file 41556_2023_1138_MOESM10_ESM.xlsx]

## Sheet: Fig.4
	Fig.4a
	Xbp1s (Relative mRNA level, a.u.)				Grp78 (Relative mRNA level, a.u.)				Grp94(Relative mRNA level, a.u.)				Chop(Relative mRNA level, a.u.)
	Con	cGAMP	Tg		Con	cGAMP	Tg		Con	cGAMP	Tg		Con	cGAMP	Tg
	1.17709	1.25628	13.919		1.05406	1.35299	5.00011		1.09733	0.995934	2.2209		1.06164	0.322285	15.7913
	0.929515	1.02664	13.3577		1.08013	0.980471	5.32462		0.977337	0.735885	2.12013		0.847045	0.28213	18.3213
	0.893392	1.46289	12.61		0.865807	1.20881	4.79473		0.925331	1.10169	2.5608		0.942209	0.315532	20.247
	1.42092	1.55329	7.2291		1.38832	1.24301	4.42048		1.33199	1.05168	1.93083		1.19301	0.657523	18.1199
	1.00973	1.71713	6.85664		1.14732	1.54044	5.56089		1.03344	1.11444	1.89624		0.956091	0.530308
	0.569355	2.52217	9.9461		0.464361	1.3679	5.49134		0.634564	1.11825	2.26804
	Sting (Relative mRNA level, a.u.)				Ifnb (Relative mRNA level, a.u.)				Cxcl10 (Relative mRNA level, a.u.)
	0.957647	1.96857	2.03838		0.563524	2876.41	16.4429		0.51079	503.962	7.7455
	1.2746	2.32255	0.946125		1.15379	3866.21	23.276		1.38968	729.296	9.93094
	0.767749	1.86885	0.270761		1.28269	2499.62	16.5438		1.09953	616.565	7.08934
	0.446671	2.04341	0.978991		0.420398	3128.85	9.6068		0.633491	352.394	13.2825
	1.4722	2.26473	1.72273		1.51654	3300.12	15.2954		1.33704	566.679	21.8129
	1.08113	2.98682	0.853008		1.06306	2812.12	14.6983		1.02947	610.668	17.8837
	Fig.4d
	Xbp1u (Relative mRNA level, a.u.)
		Sel1Lf/f					Sel1LLyz2
	-	0.77397	1.16173	1.18335	0.975544	0.905409	0.618337	1.45189	1.77412	1.56013	1.70544
	4u8c	0.968852	1.07733	1.04294	0.684503	0.458429	1.59462	1.64081	0.744883	1.13657	1.40946
	Xbp1s (Relative mRNA level, a.u.)
		Sel1Lf/f					Sel1LLyz2
	-	0.315111	1.19313	1.68733	0.707901	1.09652	1.7126	1.46182	1.47308	1.52372	1.75683
	4u8c	0.115878	0.121927	0.481222	0.341974	0.29743	0.787164	0.291794	0.115878	0.7194	0.121927
	Fig.4e
	Ifnb (Relative mRNA level, a.u.)
		Sel1Lf/f				Sel1LLyz2
	-	1.38854	0.800702	0.648807	1.38328	1.73585	17.2785	48.0766	1.22426
	DMXAA	22551.7	22412.5	12268.8	22790.3	37216.7	31906.4	27213.9	23465.3
	DMXAA+4u8c	11702.4	14653	9568.63	12775.6	22512.4	15605	15771.4	17142
	Cxcl10 (Relative mRNA level, a.u.)
		Sel1Lf/f				Sel1LLyz2
	-	0.991628	1.00897	0.934459	1.07064	0.761707	2.74563	0.405671	0.905694
	DMXAA	147.787	117.224	168.447	231.886	535.276	410.387	422.68	427.991
	DMXAA+4u8c	88.7895	41.1505	102.116	130.112	333.903	180.68	132.903	387.809
