# Supplementary material for: SEL1L–HRD1 endoplasmic reticulum-associated degradation controls STING-mediated innate immunity by limiting the size of the activable STING pool
Source: Nat Cell Biol. 2023 May 4;25(5):726–39. doi: 10.1038/s41556-023-01138-4 (PMC10185471; doi:10.1038/s41556-023-01138-4)
Supplement: Source Data Fig. 5 — Statistical source data. [file 41556_2023_1138_MOESM12_ESM.xlsx]

## Sheet: Fig.5
	Fig.5a
	Mass Spec values
		-	BP/H2O2
	Ptgs2	6580.68	8.97725e+07
	Lman1	7173.85	6.95528e+06
	Lrrc59	5292.34	1.70675e+06
	Sacm1l	4962.1	1.53642e+06
	Pdia3	133510	3.2584e+07
	Canx	80614.2	1.1494e+07
	Osbp	5088.14	700562
	Mtor	27634.8	3.01897e+06
	Ckap4	89351.4	8.35468e+06
	Vcp	280052	1.96361e+07
	Rrbp1	74125.1	4.76863e+06
	Tfg	11441	670767
	Fads3	9282.41	533611
	Gbf1	13259.4	708743
	Rtn4	92174	4.85304e+06
	Por	22308.5	1.16363e+06
	Uba1	78746.7	4.06917e+06
	Rdh11	6588.53	328639
	Rpn1	77402	3.70292e+06
	Cyp51a1	53942.2	2.39144e+06
	Uggt1	346663	1.48747e+07
	P4hb	252007	1.05967e+07
	Hsp90b1	915342	3.82724e+07
	Srp72	44406.1	1.71943e+06
	Sel1l	8592.39	302049
	Sgpl1	66560.4	2.28269e+06
	Sqstm1	364088	1.17091e+07
	Faf2	93622.1	2.68996e+06
	Zw10	29507	845315
	Crtap	26795.5	765566
