# Supplementary material for: SEL1L–HRD1 endoplasmic reticulum-associated degradation controls STING-mediated innate immunity by limiting the size of the activable STING pool
Source: Nat Cell Biol. 2023 May 4;25(5):726–39. doi: 10.1038/s41556-023-01138-4 (PMC10185471; doi:10.1038/s41556-023-01138-4)
Supplement: Source Data Fig. 6 — Statistical source data. [file 41556_2023_1138_MOESM14_ESM.xlsx]

## Sheet: Fig.6
Fig.6b
STING (protein level, %)
Fraction #	1	2	3	4	5	6	7	8	9
Sel1Lf/f	0	12.0842	22.3638	24.1482	17.9154	9.05637	5.33589	5.63968	3.45647
Sel1LLyz2	0	10.1873	16.8274	24.3956	25.0141	12.4172	2.26143	6.39415	2.50293
Fig.6f
STING@TGN38
hs	Sel1Lf/f																									Sel1LLyz2
0	0.186	0.322	0.323	0.324	0.294	0.196	0.286	0.176	0.366	0.169	0.323	0.259	0.126													0.319	0.326	0.218	0.181	0.262	0.226	0.408	0.405	0.141	0.258	0.308	0.267
0.5	0.657	0.948	0.793	0.532	0.19	0.919	0.607	0.814	0.817	0.967	0.953	0.826	0.678	0.856	0.621	0.948	0.746	0.971	0.945	0.725	0.797	0.707	0.668	0.784	0.776	0.797	0.335	0.814	0.487	0.458	0.858	0.646	0.589	0.818	0.943	0.937
1.5	0.317	0.385	0.29	0.225	0.548	0.361	0.62	0.435	0.204	0.43																0.341	0.404	0.497	0.214	0.181	0.586	0.311	0.246	0.647	0.698	0.229	0.194	0.309
6	0.441	0.408	0.576	0.495	0.221	0.356	0.198	0.305	0.305	0.566	0.462	0.487	0.387													0.173	0.205	0.283	0.412	0.603	0.469	0.441	0.365	0.646	0.318	0.537	0.478	0.587
Fig.6g
STING@CD63
hs	Sel1Lf/f																						Sel1LLyz2
0	0.29	0.33	0.123	0.217	0.194	0.191	0.14	0.191	0.121	0.148	0.153	0.182	0.29	0.188									0.462	0.245	0.31	0.221	0.459	0.206	0.247	0.204	0.334	0.49	0.357	0.395	0.276	0.167	0.232
0.5	0.218	0.18	0.386	0.462	0.27	0.105	0.321	0.289	0.389	0.41	0.246	0.376	0.187	0.283	0.212								0.638	0.244	0.3	0.156	0.373	0.245	0.813	0.304	0.255	0.173	0.226	0.882	0.193	0.091	0.094
1.5	0.958	0.906	0.956	0.919	0.974	0.98	0.95	0.943	0.791	0.964	0.974	0.971	0.981	0.984	0.962	0.844	0.233	0.404	0.336	0.594	0.554	0.517	0.958	0.905	0.886	0.964	0.975	0.789	0.842	0.97	0.97	0.932	0.928	0.987	0.897	0.873	0.843	0.846	0.987	0.951	0.263	0.242	0.353	0.146
6	0.297	0.246	0.312	0.194	0.747	0.736	0.197	0.184	0.272	0.277													0.695	0.608	0.413	0.246	0.246	0.236	0.352	0.505	0.289	0.145	0.594	0.522	0.172	0.569	0.346	0.268	0.391	0.412	0.111	0.246	0.279	0.23	0.602	0.208	0.518	0.202
Fig.6h
STING@LAMP1
hs	Sel1Lf/f																									Sel1LLyz2
0	0.401	0.389	0.58	0.747	0.41	0.241	0.244	0.518	0.527	0.299	0.214	0.235	0.328	0.376	0.573	0.378	0.226									0.172	0.3	0.44	0.328	0.187	0.812	0.387	0.25	0.334	0.402	0.437	0.515	0.416	0.306	0.357	0.235	0.521	0.581	0.375	0.5	0.299	0.487	0.276
0.5	0.284	0.248	0.311	0.322	0.393	0.442	0.498	0.195	0.349	0.268	0.449	0.229	0.196													0.332	0.211	0.483	0.423	0.204	0.243	0.297	0.408	0.394	0.19	0.364	0.325	0.385	0.335	0.364	0.383	0.354	0.382	0.262	0.306
1.5	0.469	0.51	0.457	0.478	0.476	0.46	0.451	0.317	0.447	0.184	0.238	0.523	0.277	0.545	0.281	0.449	0.514									0.789	0.293	0.206	0.426	0.449	0.324	0.224	0.253	0.277	0.402	0.367	0.362	0.162	0.151	0.441	0.337	0.251	0.203	0.461
6	0.424	0.465	0.527	0.339	0.338	0.569	0.697	0.635	0.38	0.612	0.567	1	0.502	0.358	0.491	0.747	0.529	0.526	0.61	0.996	0.575	0.902	0.995	0.45	0.93	0.608	0.492	0.928	0.888	0.558	0.543	0.356	0.998	0.759	0.373	0.873	0.911	0.569	0.953	0.552	0.429	0.358	0.418	0.45	0.941	0.887	0.977	0.978	0.82
[truncated: 6 more columns]
