# Supplementary material for: SEL1L–HRD1 endoplasmic reticulum-associated degradation controls STING-mediated innate immunity by limiting the size of the activable STING pool
Source: Nat Cell Biol. 2023 May 4;25(5):726–39. doi: 10.1038/s41556-023-01138-4 (PMC10185471; doi:10.1038/s41556-023-01138-4)
Supplement: Source Data Fig. 7 — Statistical source data. [file 41556_2023_1138_MOESM16_ESM.xlsx]

## Sheet: Fig.7
	Fig.7b
	p-STING (% to total)
	hr	Sel1Lf/f			Sel1LLyz2
	0	0	0	0	0	0	0
	0.5	0.285393	0.344329	0.450973	0.282757	0.331506	0.393344
	1.5	0.533494	0.51591	0.611755	0.514192	0.449347	0.580036
	3	0.495825	0.458522	0.492076	0.502113	0.459095	0.513625
	6	0.408581	0.462516	0.421245	0.475565	0.393411	0.413675
	Fig.7c
	STING (Relative protein level, a.u.)								AUC
	hr	Sel1Lf/f			Sel1LLyz2				Sel1Lf/f	Sel1LLyz2
	0	0	0	0	0	0	0		5.03196	9.96272
	0.5	1	1	1	1.97986	1.44016	1.6994		4.49766	6.24195
	1.5	1.66309	1.21007	1.19459	2.81855	1.93591	2.84282		4.27791	10.731
	3	0.721258	0.827607	0.61004	1.82137	1.02388	2.09735
	6	0.386847	0.248639	0.441386	0.571031	0.292144	0.789265
	Fig.7d
	Ifnb (Relative mRNA level, a.u.)
	HSV (MOI)	Sel1Lf/f						Sel1LLyz2
	0	0.809732	1.9677	0.222565	2.37123	2.01757	0.7177	0.679335	0.411928	1.07907	3.02009	3.74012	4.28777
	1	260.681	243.549	220.684	254.615	240.978	227.388	413.07	390.032	427.698	521.036	408.435	458.3
	10	741.894	1266.78	848.918	585.176	898.15	554.95	2240.92	1378.18	2460.73	1727.14	926.46	1989.28
	Fig.7e
	IFNβ (pg/ml)
	HSV (MOI)	Sel1Lf/f						Sel1LLyz2
	1	525.729	500.912	471.269	545.206	514.663	437.131	645.679	936.592	1023.45	1420.39	841.206	518.101
	10	658.777	943.485	851.799	920.331	789.075	744.594	1256.46	1348.83	1461.89	1411.65	1496.28	903.992
	Fig.7h
	Tumor weight (mg)
	Medium	312	390	270	254	178
	Sel1Lf/f	381	209	208	250	167	148	167	96	77	120	58	144	310	423	194	136
	Sel1LLyz2	105	95	137	131	139	114	101	84	130	53	73	93	88	103	97	53
	Heat	220	263	220	225	111
