# Supplementary material for: SEL1L–HRD1 endoplasmic reticulum-associated degradation controls STING-mediated innate immunity by limiting the size of the activable STING pool
Source: Nat Cell Biol. 2023 May 4;25(5):726–39. doi: 10.1038/s41556-023-01138-4 (PMC10185471; doi:10.1038/s41556-023-01138-4)
Supplement: Source Data Extended Data Fig. 1 — Statistical source data. [file 41556_2023_1138_MOESM18_ESM.xlsx]

## Sheet: Fig.S1
	Fig.S1d
	% of CD45+ lymphocytes
	CD4		CD8		B
	Sel1Lf/f	Sel1LLyz2	Sel1Lf/f	Sel1LLyz2	Sel1Lf/f	Sel1LLyz2
	13.4	21.4	7.88	7.17	58.5	65.4
	26.1	23.3	10.9	9.65	45.1	55.1
	21.7	22	17.1	9.95	54.2	58.6
	20.2	16.9	11.7	9.21	57	54.1
	17.7	22.3	11.3	13	57.6	53.2
	20	20	11.3	12.7	42.6	42
	18.9	25.1	10.2	14.5	52.5	44.6
	Fig.S1e			Fig.S1g
	Annexin V+ macrophages (%)			IkB (Relative protein level, a.u.)
	Sel1Lf/f	Sel1LLyz2		hrs	Sel1Lf/f	Sel1LLyz2
	8.22	4.51		0	100	134.783
	7.23	7.6		2	60.7692	50.8621
	9.97	9.94		4	59.3985	59.0121
		11.3		6	64.0777	54.6219
				8	45.9016	55.0312
	Fig.S1i
	IL2 (ng/ml)
	Sel1Lf/f			Sel1LLyz2
	0.1123	0.1098	0.1086	0.1176	0.1156	0.1151
	Fig.S1j
	IL2 (ng/ml)
		-			Sel1Lf/f			Sel1LLyz2
	-				0.0045	0.0045	0.0038	0.00566	0.0122	0.064
	DN32	0.0997	0.053	0.032	0.296	0.472	0.36	0.323	0.258	0.358
