# Supplementary material for: SEL1L–HRD1 endoplasmic reticulum-associated degradation controls STING-mediated innate immunity by limiting the size of the activable STING pool
Source: Nat Cell Biol. 2023 May 4;25(5):726–39. doi: 10.1038/s41556-023-01138-4 (PMC10185471; doi:10.1038/s41556-023-01138-4)
Supplement: Source Data Extended Data Fig. 2 — Statistical source data. [file 41556_2023_1138_MOESM19_ESM.xlsx]

## Sheet: Fig.S2
	Fig.S2a			Fig.S2b			Fig.S2c
	Body weights (g)			Liver weights (%)			WAT weights (%)
	Sel1Lf/f	Sel1LLyz2		Sel1Lf/f	Sel1LLyz2		Sel1Lf/f	Sel1LLyz2
	38.6	43.7		4.14508	6.04119		4.87047	4.98856
	43.1	39.7		6.12529	7.49495		6.45012	5.28967
	42.2	49.5		4.71564	8.63539		4.00474	5.09091
	34.5	46.9		4.57971	4.10798		4.69565	5.09595
		42.6						4.69484
	Fig.S2e
	Relative mRNA level, a.u.
		Sel1Lf/f				Sel1LLyz2
	Il6	0.650744	1.04964	1.1196	1.18002	1.50945	1.79609	0.845625	0.926837
	Ccl3	0.780561	0.987972	1.01844	1.21303	0.836082	0.898846	0.873716	0.916666
	Il1b	0.629184	1.40235	1.0415	0.926965	0.953521	0.997716	1.06421	1.08767
	Emr1	0.889002	1.16872	0.989662	0.952613	0.811528	0.793891	0.804331	0.853987
	Ccl5	0.7896	1.01825	1.11642	1.07572	1.14589	1.15026	0.983313	0.988298
	Arg1	1.76177	0.751476	0.805593	0.681164	0.518418	0.43902	0.77968	0.7781
	pdcd1lg2	0.792018	1.24649	0.948385	1.0131	0.853413	1.01177	1.19876	1.15138
	Mrc1	0.828418	1.06803	1.04866	1.05489	1.15455	1.13241	1.0099	1.08096
	Retn1a	0.523628	0.666974	1.42201	1.38739	0.593249	0.584637	1.0547	1.17033
	Il1rn	0.890577	1.23657	0.936426	0.936426	1.0215	0.917801	0.573787	0.598645
	Il4ra	0.951441	1.31753	0.880739	0.850289	1.05635	1.06605	0.58586	0.615575
	Fig.S2f
	TNFα (pg/ml)			IL-6 (pg/ml)
	Sel1Lf/f	Sel1LLyz2		Sel1Lf/f	Sel1LLyz2
	22.9096	35.3955		7.91837	8.73469
	30.5932	6.9774		1.18367	4.85714
	12.6836	18.7288		5.67347	11.1837
		10.1412
		8.50282
	Fig.S2h
	% of CD45+ hematopoietic cells			% of CD45+ lymphocytes
	Macrophage			CD8		B220		NKT		CD4
	Sel1Lf/f	Sel1LLyz2		Sel1Lf/f	Sel1LLyz2	Sel1Lf/f	Sel1LLyz2	Sel1Lf/f	Sel1LLyz2	Sel1Lf/f	Sel1LLyz2
	67.7	49.1		6.2	16.1	7.49	19.1	1.02	1.13	19.5	31.9
	51.6	52.9		8.38	17.5	10.5	6.75	1.82	1.7	39.9	39.8
	55	59.4		4.02	13.2	32.3	7.27	1.41	1.66	28	27.2
	70.3	42.2		8	8.55	15.6	38.8	2.04	1.01	43	21.8
		42.6			7.2		31.2		0.92	31.1
										17.9
	Fig.S2i
	Glucose (mg/dL)			Insulin (ng/ml)
	Sel1Lf/f	Sel1LLyz2		Sel1Lf/f	Sel1LLyz2
	124	117		0.7052	1.28113
	125	135		0.531665	0.536695
	151	122		0.81083	0.637295
	158	145		1.17047	0.98688
	92	130			0.652385
	121	104
	Fig.S2j
	Glucose (mg/dL). This batch of experiment used to plot curve in Fig.S2j.														The 2nd batch of GTT experiment
	Time (min)	Sel1Lf/f						Sel1LLyz2							Time (min)	Sel1Lf/f						Sel1LLyz2
	0	124	125	151	158	92	121	117	135	122	145	130	104		0	91	89	109	110	100	98	87	123	107	102
	20	257	350	493	390	331	420	295	391	409	382	360	424		20	233	161	192	228	201	209	184	211	231	169
	40	244	307	349	342	241	298	291	366	353	347	321	339		40	246	143	177	200	205	187	162	241	296	175
	60	222	280	356	289	195	246	286	372	257	319	259	289		60	166	112	155	170	161	151	110	178	143	145
	90	238	180	225	212	119	173	186	284	183	197	253	216		90	130	83	118	163	161	121	102	137	113	157
	120	177	153	205	196	106	132	171	226	144	175	182	162		120	97	87	100	98	132	103	89	127	104	124
	Fig.S2k
	Glucose (mg/dL). This batch of experiment used to plot curve in Fig.S2k.												The 2nd batch of ITT experiment
	Time (min)	Sel1Lf/f				Sel1LLyz2							Time (min)	Sel1Lf/f						Sel1LLyz2
	0	172	176	146	136	177	171	161	146	143	168		0	90	95	120	103	105	112	105	113	123	105
	20	113	80	147	108	144	99	132	126	84	135		20	59	69	58	56	91	67	52	121	84	118
	40	63	65	132	51	105	61	75	109	51	55		40	53	48	76	62	60	53	53	87	62	78
	60	47	49	106	48	105	65	97	121	27	57		60	42	45	48	51	58	40	44	58	49	82
	90	104	87	120	64	127	98	85	149	52	97		90	38	49	45	39	61	37	46	56	47	109
	120	125	138	104	96	132	122	95	123	79	94		120	46	55	40	47	85	50	50	68	49	113
