# Supplementary material for: SEL1L–HRD1 endoplasmic reticulum-associated degradation controls STING-mediated innate immunity by limiting the size of the activable STING pool
Source: Nat Cell Biol. 2023 May 4;25(5):726–39. doi: 10.1038/s41556-023-01138-4 (PMC10185471; doi:10.1038/s41556-023-01138-4)
Supplement: Source Data Extended Data Fig. 3 — Statistical source data. [file 41556_2023_1138_MOESM21_ESM.xlsx]

## Sheet: Fig.S3
	Fig.S3a
	Ifnb (Relative mRNA level, a.u.)
		Sel1Lf/f					Sel1LLyz2
	-	1.13409	0.865913	1.49846	0.788646	0.712889	0.974577	1.23874	1.20892	1.08433	1.88617
	c-di-AMP	22.372	41.1091	24.6221	27.8905	46.2137	124.911	159.027	77.0204	90.094	125.992
	Cxcl10 (Relative mRNA level, a.u.)
		Sel1Lf/f					Sel1LLyz2
	-	0.394574	1.60543	1.67251	0.373397	0.954089	4.11674	1.7341	0.794273	0.140422	0.269853
	c-di-AMP	30.5471	124.662	63.2418	47.7754	114.167	240.57	216.066	132.519	242.648	81.5253
	Fig.S3c
	Mean Fluoresence Intensity
		Sel1Lf/f				Sel1LLyz2
	Surface TLR2	2336	2691	3113	1984	2423	2310	1582
	Total TLR2	10188	12044	11432	11839	10645	12541	10867
	Surface TLR4	428	499	473	421	605	431	398
	Total TLR4	1162	1129	1146	1097	1173	1295	1061
	Surface H-2Kb/H-2Db	1469	1512	1855	1647	1236	1828	1531
	Total H-2Kb/H-2Db	2903	2854	2942	2925	3004	3420	2691
	Surface PD-L1	3257	2661	3284	4366	3345	3743	2576
	Total PD-L1	11795	11923	10511	12508	11099	10491	11832
	Surface I-A/I-E	2123	1618	1543	2279	1870	1418	3044
	Total I-A/I-E	8183	7171	7204	6764	5693	10387	10188
	Fig.S3e
	Ifnb (Relative mRNA level, a.u.)
		Sel1Lf/f				Sel1LLyz2
	-	1.38854	0.800702	0.648807	1.38328	1.73585	17.2785	48.0766	1.22426
	DMXAA	19392.1	20291.5	15428.5	24911.4	30569.8	33860.9	23000.2	32371.5
	DMXAA+H151	3190.6	1699.87	1333.7	3089.59	1418.29	863.533	1820.68	1920.68
	Cxcl10 (Relative mRNA level, a.u.)
		Sel1Lf/f				Sel1LLyz2
	-	0.726519	0.88498	1.35165	1.1502	0.986668	0.812589	1.12347	0.588552
	DMXAA	669.451	1412.66	440.122	977.69	2758.55	2675.73	1892.99	1296.67
	DMXAA+H151	31.2813	15.4012	0.246787	8.40962	0.454521	0.360653	0.257302	20.4496
