# Supplementary material for: SEL1L–HRD1 endoplasmic reticulum-associated degradation controls STING-mediated innate immunity by limiting the size of the activable STING pool
Source: Nat Cell Biol. 2023 May 4;25(5):726–39. doi: 10.1038/s41556-023-01138-4 (PMC10185471; doi:10.1038/s41556-023-01138-4)
Supplement: Source Data Extended Data Fig. 4 — Statistical source data. [file 41556_2023_1138_MOESM23_ESM.xlsx]

## Sheet: Fig.S4
	Fig.S4b
	STING (% to 0h)
		Hrd1+/+			Hrd1-/-
	0h	100	100	100	187.774	167.929	161.633
	6h	68.0243	57.7988	82.9546	177.236	141.284	167.988
