# Supplementary material for: SEL1L–HRD1 endoplasmic reticulum-associated degradation controls STING-mediated innate immunity by limiting the size of the activable STING pool
Source: Nat Cell Biol. 2023 May 4;25(5):726–39. doi: 10.1038/s41556-023-01138-4 (PMC10185471; doi:10.1038/s41556-023-01138-4)
Supplement: Source Data Extended Data Fig. 5 — Statistical source data. [file 41556_2023_1138_MOESM25_ESM.xlsx]

## Sheet: Fig.S5
	Fig.S5a
	Chop (Relative mRNA level, a.u.)
		Sel1Lf/f								Sel1LLyz2
	-	0.799883	1.50573	1.29943	0.757679	0.637278	0.962309	1.04807	0.990687	2.85334	1.04727	1.45447	2.16827	1.3625	2.41057	2.30374	2.62379
	TUDKA	0.362967	0.111593	0.916579	0.684673	0.689695	0.472951	0.348014	0.404193	0.262832	0.0381462	0.217477	1.65552	0.807294	0.58425	0.551329	2.38374
	Grp78 (Relative mRNA level, a.u.)
		Sel1Lf/f								Sel1LLyz2
	-	0.819846	1.2361	1.21426	1.02521	0.704582	0.906576	1.11714	0.988026	4.40614	6.46881	4.40934	10.8481	6.04152	3.71706	3.22376	3.2107
	TUDKA	0.31212	0.0894855	0.785602	1.00926	0.621104	1.02337	0.697562	0.828289	6.07456	0.166775	0.0677978	6.74389	5.72498	1.83528	1.58756	2.07199
	Xbp1u (Relative mRNA level, a.u.)
		Sel1Lf/f								Sel1LLyz2
	-	0.77397	1.16173	1.18335	0.975544	0.905409	0.952584	1.01982	1.02882	1.15322	1.23814	1.15754	0.968852	0.938852	1.70862	1.56013	1.70544
	TUDKA	0.200772	1.04018	1.22825	0.994538	0.936366	1.44652	1.21984	1.23585	0.52976	0.401007	0.495083	2.15266	1.21383	0.0267969	2.13575	2.03334
	Xbp1s (Relative mRNA level, a.u.)
		Sel1Lf/f								Sel1LLyz2
	-	0.771832	0.995834	1.19555	1.24519	0.791599	1.0944	0.898826	1.01692	1.91549	1.09416	1.51959	2.99879	1.42349	1.91942	1.59471	1.51898
	TUDKA	0.768835	0.548835	1.20283	0.715325	0.720571	0.580455	0.578478	0.658835	0.753435	0.963435	1.72963	0.843435	2.07066	0.617661	0.524903	0.669005
	Sel1L (Relative mRNA level, a.u.)
		Sel1Lf/f								Sel1LLyz2
	-	1.39665	0.505733	0.499047	1.02275	1.57583	1.02394	0.966165	1.00989	0.331762	0.342238	0.277318	0.200853	0.314456	0.464299	0.37987	0.417952
	TUDKA	0.77066	0.350395	0.262895	0.286205	0.5859	0.926385	0.825563	0.756342	0.144955	0.25654	0.48392	0.193904	0.0863488	0.260838	0.261027	0.275931
	Fig.S5c
	Ifnb (Relative mRNA level, a.u.)
		Sel1Lf/f				Sel1LLyz2
	-	0.972655	0.967691	1.03383	1.02582	8.41178	0.371162	27.4873	0.816558
	DMXAA	23280.2	12365.3	21823.3	32459.8	36427	38006.5	26774	37038.8
	DMXAA+TUDKA	19603.5	26577.8	19821.8	27217.7	41481.4	29945.3	39643.3	30607.9
	Cxcl10 (Relative mRNA level, a.u.)
		Sel1Lf/f				Sel1LLyz2
	-	0.726519	0.88498	1.35165	1.1502	0.986668	0.812589	1.12347	0.588552
	DMXAA	89.9522	73.8772	97.7694	149.962	259.15	192.439	213.311	199.203
	DMXAA+TUDKA	90.9878	99.8394	77.304	131.287	299.887	194.739	143.368	186.271
	Il6 (Relative mRNA level, a.u.)
		Sel1Lf/f				Sel1LLyz2
	-	1.07079	0.933718	1.04935	0.959909	1.46728	1.28901	1.21626	1.61825
	DMXAA	7.39233	5.41541	6.43148	9.49134	20.6788	14.1397	18.5451	17.2605
	DMXAA+TUDKA	7.09849	8.91965	8.03658	8.78452	21.0784	12.1886	14.1026	16.447
