# Supplementary material for: SEL1L–HRD1 endoplasmic reticulum-associated degradation controls STING-mediated innate immunity by limiting the size of the activable STING pool
Source: Nat Cell Biol. 2023 May 4;25(5):726–39. doi: 10.1038/s41556-023-01138-4 (PMC10185471; doi:10.1038/s41556-023-01138-4)
Supplement: Source Data Extended Data Fig. 6 — Statistical source data. [file 41556_2023_1138_MOESM27_ESM.xlsx]

## Sheet: Fig.S6
	Fig.S6d
	STING (Relative protein level, a.u.)
		Hrd1+/+			Hrd1-/-
	-	1	1	1	1.4831	1.50203	1.96202
	MG132	1.50892	1.31482	1.34551	1.5262	1.54663	2.08596
