# Supplementary material for: SEL1L–HRD1 endoplasmic reticulum-associated degradation controls STING-mediated innate immunity by limiting the size of the activable STING pool
Source: Nat Cell Biol. 2023 May 4;25(5):726–39. doi: 10.1038/s41556-023-01138-4 (PMC10185471; doi:10.1038/s41556-023-01138-4)
Supplement: Source Data Extended Data Fig. 7 — Statistical source data. [file 41556_2023_1138_MOESM29_ESM.xlsx]

## Sheet: Fig.S7
	Fig.S7a
	STING (protein level, %)
	Fraction #	1	2	3	4	5	6	7	8	9
	Sel1Lf/f	10.7485	41.4347	36.4634	9.96942	1.38401	0	0	0	0
		9.93218	41.453	35.4997	11.3023	1.81288	0	0	0	0
	Sel1LLyz2	12.5112	32.6782	38.2424	15.7955	0.77263	0	0	0	0
		10.1496	32.8993	36.8937	18.6461	1.4114	0	0	0	0
