# Supplementary material for: SEL1L–HRD1 endoplasmic reticulum-associated degradation controls STING-mediated innate immunity by limiting the size of the activable STING pool
Source: Nat Cell Biol. 2023 May 4;25(5):726–39. doi: 10.1038/s41556-023-01138-4 (PMC10185471; doi:10.1038/s41556-023-01138-4)
Supplement: Source Data Extended Data Fig. 8 — Statistical source data. [file 41556_2023_1138_MOESM31_ESM.xlsx]

## Sheet: Fig.S8
	Fig.S8b
	Ifnb (Relative mRNA level, a.u.)
		Sel1Lf/f				Sel1LLyz2
	-	2.3044	0.174732	3.08044	0.901189	2.7482	1.71709	0.442576	1.14427
	HSV	194.187	215.938	272.66	227.307	442.36	494.01	451.943	520.82
	HSV+H151	0.0329255	0.0519065	0.0562885	0.0384485	0.101043	0.138804	0.151079	0.144438
	Fig.S8c
	IFNβ (pg/ml)
		Sel1Lf/f				Sel1LLyz2
	-	0.0423	0.3426			0.0419	0.0692
	HSV	170.482	170.182	184.31	223.087	310.862	225.492	257.656	281.404
	HSV+H151	0.042	0.3426	0.0746	0.0672	0.9438	0.6432	0.042	2.4468
	Fig.S8d
	Ifnb (Relative mRNA level, a.u.)
		Hrd1+/+						Hrd1-/-
	-	0.620156	1.20609	1.17375	0.777853	1.01653	1.20561	2.62021	2.27882	1.7812	2.15532	1.91643	2.72013
	HSV	89.3913	176.031	175.556	141.737	186.748	175.801	413.454	437.688	363.912	408.987	497.341	535.524
