# Supplementary material for: SEL1L–HRD1 endoplasmic reticulum-associated degradation controls STING-mediated innate immunity by limiting the size of the activable STING pool
Source: Nat Cell Biol. 2023 May 4;25(5):726–39. doi: 10.1038/s41556-023-01138-4 (PMC10185471; doi:10.1038/s41556-023-01138-4)
Supplement: Source Data Extended Data Fig. 9 — Statistical source data. [file 41556_2023_1138_MOESM32_ESM.xlsx]

## Sheet: Fig.S9
	Fig.S9b
	Tumor weight (mg)
	-	Sel1Lf/f	220	191	454	198	110	156	208
	DMXAA	Sel1Lf/f	191	122	75	77	50	75	50
	DMXAA	Sel1LLyz2	72	59	35	14	114	134	25
	Fig.S9c
	IL-6 (ng/ml)			IFNβ (pg/ml)
	Sel1Lf/f	Sel1LLyz2		Sel1Lf/f	Sel1LLyz2
	22.1566	33.287		96.81	148.48
	35.9869	37.4431		58.22	63.53
	38.0521	37.7315		89.25	66.92
	38.6289	38.9971		106.57	61.31
	Fig.S9e						Fig.S9g
	Tumor weight (mg)						Tumor weight (mg)
	Medium	DMXAA-stimulated secretome		Non-stimulated secretome			Medium	secretome
		Sel1Lf/f	Sel1LLyz2	Sel1Lf/f	Sel1LLyz2			Sel1Lf/f	Sel1LLyz2
	502	298	166	425	779		793	1206	833
	215	370	115	237	658		654	842	717
	232	354	159	256	412		514	830	605
	211	213	115	166	208		436	764	489
	137	184	293	185	136		531	474	384
				370	505		377	471	311
				280	422		410	418	317
				220	272
				166	238
				192	245
				516	229
				339	153
